# Supplementary material for: Platelet-Rich Plasma (PRP) and Adipose-Derived Stem Cell (ADSC) Therapy in the Treatment of Genital Lichen Sclerosus: A Comprehensive Review
Source: Int J Mol Sci. 2023 Nov 9;24(22):16107. doi: 10.3390/ijms242216107 (PMC10671587; doi:10.3390/ijms242216107)
Supplement: Supplementary file 1 [file ijms-24-16107-s001.zip]

Archive with 1 entries (1 files):
- ijms-2690942-supplementary.pdf
